# Supplementary material for: Design and In Vitro Validation of an Orthopaedic Drill Guide for Femoral Stem Revision in Total Hip Arthroplasty
Source: IEEE J Transl Eng Health Med. 2024 Feb 12;12:340–7. doi: 10.1109/JTEHM.2024.3365300 (PMC11008802; doi:10.1109/JTEHM.2024.3365300)
Supplement: Supplementary materials [file supp1-3365300.xlsx]

## Sheet: Blad1
Drill guide cost
Part	Material cost	Production cost	Tooling cost	Total cost
Handle base	0.046	0.55	5	5.596
Handle back	0.09	0.55	3.5	4.14
Handle front	0.051	0.55	3	3.601
Inner tube	1.12	12	N/A	13.12
Outer tube	0.7	10	N/A	10.7
Locking plate	0.05	2	N/A	2.05
Locking nut (back)	0.05	N/A	N/A	0.05
Locking nut (front)	0.05	N/A	N/A	0.05
Rotation pin	0.05	N/A	N/A	0.05	+
			Subtotal		39.357
Centralizer cost
Part	Material cost	Production cost	Tooling cost	Total cost
Centralizer (4 per procedure)	0.01	0.3	1.5	1.81	+
			Subtotal	4x	7.24
				Total	46.597
